# Supplementary material for: HLA‐DR+ Schwann Cells Generate the Protumor Cancer‐Neuron‐Immune Niche in Head and Neck Squamous Cell Carcinoma
Source: Adv Sci (Weinh). 2026 Jun 15:e76131. Online ahead of print. doi: 10.1002/advs.76131 (PMC13336457; doi:10.1002/advs.76131)
Supplement: Supplementary file 2 — Supporting File 2: advs76131‐sup‐0002‐Table.xlsx. [file ADVS-9999-e76131-s002.xlsx]

## Sheet: TableS1
Supplementary Table1 Signatures for survival analysis and correlation analysis
HLA-DR+ Schwann cell	Il1b.Mph	CD4+T	Treg	Angiogenesis	ECM interaction	EMT	Protumor cytokines	pEMT	Lymphatic metastasis	Neoplasm metastasis	Proliferation rate
SOX10	MALT1	ITK	CD72	OVOL2	FLRT2	COL3A1	IL10	ACTN1	ABCA4	ABCA1	MKI67
MPZ	TRAF1	EXOC6	CLEC5A	COL8A2	PI3	COL5A2	TGFB1	ANXA5	ELN	LPHN2	ESCO2
DHH	IL1B	IARS	MRC1	S100A7	ELN	COL5A1	TGFB2	APP	NOD2	SLC28A3	CETN3
S100B	F10	AIM2	MS4A6A	CSPG4	PHOSPHO1	FBN1	TGFB3	BMP1	ACPP	ABCA4	CDK2
EGR2	RAPGEF2	KIF11	L1CAM	THY1	OLFML2A	COL1A1	IL22	C1S	ENO2	ELN	CCND1
MBP	PLAC8	CCNB1	CCL3L1	EFNA1	MMP28	FN1	MIF	CALU	NOTCH2NL	TMPRSS4	CCNE1
NGFR	RAB11FIP1	CCR7	LRP1	APOD	RELN	COL6A3	IL6	CAV1	ACSBG1	ACPP	AURKA
NCAM1	MS4A4C	DUSP2	LRRC42	NDNF	LTBP4	SERPINE1		SERPINH1	EPB41L1	ID2	AURKB
GAP43	CD86	CCL5	MARCO	FGF9	MMP19	COL1A2		CD63	NR1D1	SLC10A1	E2F1
FABP7	CLEC4E	ETS1	LIPA	SH2D2A	ADAMTS3	COL4A1		CDH13	ALDH1A1	ACSBG1	MYBL2
HLA-DRA	ABR	EXO1	MNDA	ACKR3	NDNF	COL4A2		COL1A1	ERBB3	SLC39A2	BUB1
	REL	KNTC1	FOXP3	MMP19	THBS1	VCAN		COL4A2	OCLN	KRT23	PLK1
	SMOX	NUF2	ITGA4	PDGFA	CRISPLD2	IGFBP3		COL5A2	AQP3	CD36	CCNB1
	CD40	PRC1	PELO	SLC12A6	CRISP3	TGFBI		COL17A1	FBXO32	SPARC	MCM2
	PTGS2	PSAT1	PLEK	ANPEP	GPLD1	SPARC		SLC31A2	POSTN	IGFBP3	MCM6
	EPB41L2	RGS1	PRSS23	UNC5B	ADAMTS13	LUM		DSG2	CD36	CYP4F3
	MET	RTKN2	ST8SIA4	MYH9	IMPG1	LAMC1		ECM1	FUT3	ERBB3
	JAK2	SAMSN1	STAB1	VEGFA	FBLN1	LOX		EMP3	PTGES	KRT7
	FCGR2B	SELL	PTGIR	CYP1B1	WNT11	LAMC2		EXT2	CFLAR	PNLIPRP3
	MORRBID	TRAT1	MMP12	ADM2	HSD17B12	CCN2		F3	GABARAPL1	S100A9
		BIRC3		EGF	LAMA1	TAGLN		FHL2	RAPH1	EPB41L1
		BRIP1		ANGPTL6	MMP7	COL7A1		GALNT2	CHI3L1	EGR2
		CCL20		VAV2	WNT7A	LOXL2		GJA1	ID2	NET1
		CCL4		VAV3	TNN	COL6A2		TNC	S100A8	COL1A1
		ESCO2		MMP14	FMOD	ITGAV		IGFBP3	CLDN1	SEC14L2
				NCL	AMTN	THBS2		IGFBP7	IGFBP3	MYEOV
				DYSF	MMP17	COL16A1		INHBA	S100A9	AQP3
				FGF18	MMP24	NNMT		ITGA6	COL1A1	SASH1
				TEK	GPC1	TPM1		ITGA5	IL1RN	ADAM12
				LEPR	LOX	CDH2		ITGB1	SEC14L2	GABARAPL1
				VASH1	POSTN	MMP2		ITGB6	COL1A2	CHI3L1
				PLXDC1	MUC4	COL11A1		LAMA3	KLK6	NOTCH2NL
				ANGPT4	CD248	THBS1		LAMB3	SERPINA9	MLLT4
				SOX17	ECM1	FAP		LAMC2	CST6	CLDN1
				COL4A2	COL5A2	BGN		LGALS1	KLK7	ACER2
				EPHB1	LTBP2	SERPINH1		LTBP1	SLC28A3	DUSP16
				KRIT1	MMP14	FSTL1		MFAP2	CYP3A5	CRYAB
				FZD5	TNXB	POSTN		CD99	KRT7	PTGES
				AGGF1	CHI3L1	THY1		MMP1	SORT1	OCLN
				IL18	TFPI2	SPP1		MMP2	CYP4F3	SERPIND1
				SAT1	FLRT3	TNC		MMP10	MUCL1	IL1RN
				RNF213	WNT4	TFPI2		MT2A	SOX9	PCSK5
				RORA	FGF1	NID2		MYH9	DUSP16	S100A8
				NRP2	PRSS2	ITGB5		SERPINE1	MYEOV	NR1D1
				MEIS1	MATN2	MMP3		SERPINE2	SPARC	SLC15A1
				CXCL8	LOC102724770	VIM		PLAU	EGR2	CST6
				ANGPTL3	DGCR6	LOXL1		PLOD2	NET1	KLK5
				VEZF1	MMP13	FBLN5		HTRA1	TACSTD2	CAPN3
				PIK3R6	FBN1	COL12A1		PSAP	TNFSF10	CYP3A5
				EPHB4	MMP20	ELN		PSMD2		CARD14
				APLNR	LTBP1	CDH11		PTHLH		ENO2
				HAND2	MMP10	COMP		PTK7		FBXO32
				WARS	MMP12	SPOCK1		SEC13		KLK7
				COL8A1	PRELP	BMP1		TAGLN		SERPINA9
				FGF1	MMP25	IL32		TGFBI		PADI1
				MYDGF	EFEMP1	LAMA3		THBS1		COL1A2
				EPHB3	MMP1	TIMP1		TIMP3		IRF5
				JAM3	VEGFA	QSOX1		TPM1		TACSTD2
				HIF3A	APOE	TIMP3		TPM4		ALDH1A1
				SEMA4A	PTX3	VCAM1		VIM		S100A7
				EPGN	COL6A6	CCN1		TPST1		TINAGL1
				HEY1	TGFBR3	EDIL3		TNFRSF6B		MUCL1
				HIF1A	MMP15	CALD1		P4HA2		POSTN
				JAG1	MMP21	MAGEE1		PLOD3		FAM83A
				NOX5	GLG1	FBLN1		MPZL1		SOX9
				PRKCA	WNT3	SGCB		IL32		SORT1
				RAPGEF3	OPTC	ECM1		PDLIM7		LAMA4
				TSPAN12	TGFB1	LAMA2		COPB2		COL6A3
				ENPEP	MMP23B	FSTL3		MAGED1		RAPH1
				GLUL	MGP	TPM2		CXCL14		HSD17B2
				FGF6	MMP27	INHBA		HERPUD1		CFLAR
				MAPK14	ADAMTS9	DAB2		ARPC1B		NOD2
				RASIP1	ADAMTSL2	EMP3		FSTL3		TNFSF10
				ECSCR	COMP	BASP1		SEMA3C		FUT3
				WASF2	FBLN2	ITGA5		RABAC1		PIK3R3
				ADAM15	SPOCK2	MGP		PDPN		BHLHE40
				UBP1	CCBE1	VEGFA		MAGED2		KLK6
				ADGRG1	IHH	CXCL1		PRSS23
				PTK2	COL14A1	WNT5A		FSTL1
				JUN	SERAC1	SDC1		FKBP9
				SIRT1	ANOS1	PLOD2		ESYT1
				CXCL17	KERA	PCOLCE		SLC7A8
				TYMP	MMP11	GREM1		SLC39A14
				EPHB2	MMP26	ITGB1		DKK3
				EMC10	UCMA	COL5A3		TAX1BP3
				SERPINE1	BGN	RHOB		TNFRSF12A
				FGFR1	TNFRSF11B	HTRA1		DHRS7
				ANXA2	COL19A1	FGF2		TMED9
				DLL4	ASPN	SNTB1		NMRK1
				MMP2	ADAMTSL5	GADD45A		NAGK
				SRPK2	MMP16	MEST		SERINC1
				TNFRSF12A	WNT6	LRRC15		STON2
				HTATIP2	LUM	TNFRSF11B		SLC38A5
				CEACAM1	TFIP11	CD59		FRMD6
				ADAM8	DSPP	ACTA2		OCIAD2
				APELA	HPSE2	EFEMP2		ANXA8L1
				TAL1	DMP1	MATN2		LEPREL1
				GJA5	TECTB	PCOLCE2		CXCR7
				RBPJ	LAMC3	SERPINE2		DFNA5
				HAND1	FN1	GPC1		PRKCDBP
				NOS3	COL6A3	ABI3BP
				HOXA7	IMPG2	FUCA1
				CEMIP2	ADAMTS5	SLIT3
				AAMP	MMP3	LAMA1
				ANG	COL8A2	PMEPA1
				ESM1	ALPL	COL8A2
				CIB1	FBLN5	FBN2
				SCG2	FLRT1	IGFBP2
				ERAP1	ACTL6A	PFN2
				ATP5IF1	NFRKB	SDC4
				PDCD6	YY1	CD44
				SRPX2	RUVBL1	GADD45B
				COL18A1	MCRS1	CXCL8
				TBX1	RUVBL2	GLIPR1
				PROK2	TFPT	ANPEP
				S1PR1	UCHL5	P3H1
				PIK3CG	INO80	VEGFC
				CCN3	ACTR5	MMP14
				HMOX1	INO80B	SGCD
				PTEN	ACTR8	PLOD1
				HOXA3	INO80C	MATN3
				EREG	INO80E	MYL9
				CAV1		SLC6A8
				PLCD3		CALU
				KDR		PRRX1
				ANGPT2		TNFRSF12A
				LEP		FMOD
				FGFR2		ID2
				ID1		GEM
				POFUT1		PLAUR
				HSPG2		MYLK
				PRKD2		TGFB1
				GDF2		SFRP1
				HS6ST1		PLOD3
				EIF2AK3		IL6
				NRP1		APLP1
				XBP1		FBLN2
				PECAM1		MSX1
				MED1		PTX3
				ELK3		FZD8
				SHC1		JUN
				TGFBI		FERMT2
				FN1		DKK1
				PTPRB		SNAI2
				NUS1		DST
				CALCRL		TPM4
				RHOB		DCN
				NAA15		GJA1
				PIK3CA		PMP22
				TGFB2		IGFBP4
				LAMA5		COPA
				CXCR3		LRP1
				RAMP1		ITGA2
				PROK1		FLNA
				FZD8		MFAP5
				ANGPTL4		PTHLH
				SOX18		TGFBR3
				NOTCH1		SFRP4
				EPAS1		LGALS1
				PDCL3		RGS4
				RAMP2		CDH6
				BCAS3		SAT1
				PKNOX1		NT5E
				SYK		DPYSL3
				PRKX		PPIB
				CD160		TGM2
				ARHGAP22		SGCG
				FAP		ITGB3
				KLF5		PDLIM4
				CCL2		CTHRC1
				TMEM100		ECM2
				SETD2		CRLF1
				MINAR1		AREG
				AIMP1		IL15
				TNFAIP2		MCM7
				PLCD1		GAS1
				COL15A1		PRSS2
				FGF10		CADM1
				NRCAM		OXTR
				PRKD1		SCG2
				TBX4		CXCL6
				ITGAV		MMP1
				TNFSF12		TNFAIP3
				PDCD10		CAPG
				CCN2		CAP2
				ECM1		MXRA5
				SHB		FOXC2
				ARHGAP24		NTM
				ITGA5		ENO2
				ZNF304		FAS
				EGFL7		BDNF
				PLXND1		ADAM12
				ZC3H12A		PVR
				NOX1		CXCL12
				DAB2IP		PDGFRB
				WNT7A		SLIT2
				MCAM		NOTCH2
				STAB2		COLGALT1
				RHOJ		GPX7
				C1GALT1		WIPF1
				APLN
				MEOX2
				ATP5F1B
				LEMD3
				ACVRL1
				FMNL3
				GAB1
				FOXC1
				PDE3B
				HOXB13
				EPHA1
				ROBO4
				HOXB3
				THSD7A
				MFGE8
				HRG
				PTGS2
				ABL1
				ACTG1
				ACVR1
				ADM
				AGT
				AGTR1
				AKT1
				ALOX5
				ANGPT1
				ANXA1
				ANXA3
				APOH
				KLK3
				FASLG
				AQP1
				RHOA
				ATP2B4
				ADGRB1
				ADGRB2
				ADGRB3
				BMP4
				BRCA1
				BSG
				BTG1
				C3
				C3AR1
				C5
				C5AR1
				CALD1
				CAMP
				CASP8
				RUNX1
				CD34
				CD40
				CDC42
				CDH5
				CDH13
				CHI3L1
				CHRNA7
				CMA1
				CCR3
				COL4A1
				COL4A3
				ATF2
				CTNNB1
				CTSH
				CX3CR1
				CYBB
				DAG1
				DCN
				GADD45A
				E2F2
				EDN1
				EDNRA
				EFNA3
				EFNB2
				EGR3
				EPHA2
				CELA1
				EMP2
				ENG
				ERBB2
				ETS1
				F3
				PTK2B
				FGF2
				FGF8
				VEGFD
				FOXC2
				FLNA
				FLT1
				FLT4
				FUT1
				GATA2
				GATA4
				GATA6
				GBX2
				B4GALT1
				GHSR
				GPLD1
				GPR4
				GPX1
				GRN
				GTF2I
				HGF
				HHEX
				HK2
				HLA-G
				HMGB1
				NR4A1
				HOXA5
				HSPB1
				HYAL1
				CCN1
				IHH
				IL1A
				IL1B
				IL6
				CXCR2
				IL10
				IL12A
				IL12B
				CXCL10
				ISL1
				ITGAX
				ITGB1
				ITGB3
				ITGB8
				JAK1
				JUP
				KRT1
				LOXL2
				SMAD1
				MDK
				MECP2
				MAP3K3
				FOXO4
				NF1
				NFATC4
				NFE2L2
				NGFR
				NINJ1
				NODAL
				NOTCH2
				NOTCH4
				NPPB
				NPR1
				PDGFRA
				PDGFRB
				ENPP2
				PDPK1
				SERPINF1
				PF4
				PGF
				PGK1
				PIK3C2A
				PIK3CB
				PIK3CD
				PKM
				PLCG1
				PML
				PPARG
				PPP3R1
				PRCP
				PRKCB
				MAPK7
				MAP2K5
				PRL
				PTGIS
				PTN
				PTPRM
				RLN2
				RNH1
				ROBO1
				ROCK1
				RRAS
				S100A1
				SARS1
				CCL11
				CCL24
				CX3CL1
				SFRP1
				SFRP2
				SHH
				SLC12A2
				SP1
				SP100
				SPARC
				SRF
				STAT1
				STAT3
				STIM1
				STK4
				ABCC8
				TBXA2R
				TCF21
				TDGF1
				TERT
				TGFA
				TGFBR1
				TGFBR2
				THBS1
				THBS2
				THBS4
				TIE1
				TJP1
				TLR3
				NR2E1
				CLDN5
				TNF
				TNFAIP3
				TWIST1
				VEGFB
				VEGFC
				WARS1
				WNT5A
				YWHAZ
				CXCR4
				ADAM12
				HMGA2
				RECK
				PIK3R3
				CCN6
				SPHK1
				SEMA5A
				HGS
				ITGB1BP1
				KLF4
				SLIT2
				ROCK2
				ADAMTS1
				SEMA3E
				HDAC9
				FGFBP1
				AKT3
				HDAC5
				SPRY2
				PAK4
				KLF2
				GPNMB
				CXCL13
				PLK2
				HPSE
				SPINK5
				CNMD
				EMILIN1
				EPN2
				STAB1
				JMJD6
				SULF1
				SASH1
				DDAH1
				TAFA5
				ADGRA2
				PPP1R16B
				AGO1
				GREM1
				AGO2
				DLL1
				RGCC
				HIPK2
				CARD10
				EPN1
				LEF1
				AMOTL2
				SIRT6
				HDAC7
				GHRL
				EGLN1
				FBXW7
				SYNJ2BP
				PARVA
				FOXJ2
				ADAMTS9
				TBX20
				SEMA6A
				JCAD
				FKBPL
				SMOC2
				TNMD
				RBM15
				NIBAN2
				ADIPOR2
				E2F8
				VASH2
				MMRN2
				CCDC134
				PANK2
				APOLD1
				ADTRP
				RSPO3
				OTULIN
				STARD13
				CREB3L1
				MTDH
				IL17F
				LRG1
				TMIGD2
				HSPB6
				NAXE
				ISM1
				E2F7
				CCBE1
				AMOT
				AMOTL1
				CLEC14A
				SPRED1
				BMPER
				COL22A1
				HIPK1
				SLC39A12
				JMJD8
				YJEFN3
				MIA3
				MIRLET7B
				MIRLET7F1
				MIRLET7G
				MIR101-1
				MIR106B
				MIR10A
				MIR10B
				MIR1-1
				MIR125A
				MIR125B1
				MIR126
				MIR130A
				MIR132
				MIR137
				MIR138-1
				MIR143
				MIR145
				MIR146A
				MIR149
				MIR150
				MIR15A
				MIR15B
				MIR16-1
				MIR17
				MIR18A
				MIR181B1
				MIR185
				MIR188
				MIR193A
				MIR196A1
				MIR199A1
				MIR199B
				MIR19A
				MIR19B1
				MIR20A
				MIR200B
				MIR200C
				MIR206
				MIR21
				MIR210
				MIR212
				MIR214
				MIR217
				MIR22
				MIR221
				MIR222
				MIR23A
				MIR24-1
				MIR26A1
				MIR27A
				MIR27B
				MIR29A
				MIR296
				MIR29C
				MIR30A
				MIR30B
				MIR30C1
				MIR30E
				MIR31
				MIR320A
				MIR34A
				MIR34B
				MIR34C
				MIR92A1
				MIR99B
				NRARP
				MIR342
				MIR361
				MIR375
				MIR377
				MIR378A
				MIR424
				MIR20B
				MIR329-1
				MIR451A
				MIR410
				MIR492
				MIR494
				MIR495
				MIR497
				MIR503
				MIR505
				MIR483
				MIR487B
				MIR640
				CCR2
				MIR939
				MIR1224
				MIR1298
				MIR1908
				MIR2355

## Sheet: TableS2
Supplementary Table2 Primer information
Primer	F'	R'
hu-CD74	CTTTTCCATCCTGGTGACTCT	GAGGTGACTGTCAGTTTGTCC
hu-HLA-DP	GACCGTCTGGCATCTGGAGGAG	GAGTGTGGTTGGAACGCTGGATC
hu-HLA-DQ	AATTTGATGGAGACGAGGAGTT	GATGTTTGTCAGTGCAAATTGC
hu-HLA-DR	CCAGAGACTACAGAGAATGTGG	TTGATGATGAAGATGGTCCCAA
hu-IRF1	CGGGGCTCATCTGGATTAATAA	GGTCTTTCACCTCCTCGATATC
hu-IRF2	GGAAAAAGATGCACCACTCTTT	TTTCTTAGAAGGCCGTTCTGAT
hu-IRF3	GCAGGAGGATTTCGGAATCTTC	GGAAATTCCTCTTCCAGGTTGG
hu-IRF4	GAGCAATGACTTTGAGGAACTG	CATCATGTAGTTGTGAACCTGC
hu-IRF8	AGAGCTGCAGCAGTTCTATAAC	GCCATATCCGGAAACTCTTCC
hu-IRF9	CTGCTCACCTTCATCTACAACG	ACTAGGATGCCCCTCTCAA
hu-CIITA	TTCTGGCTGGGCTGATCTTCC	GTACCTCGCAAGCACCTTCTG
hu-Il1β	CTCCACCTCCAGGGACAGGATATG	TCATCTTTCAACACGCAGGACAGG
hu-CCL5	ACCCTGCTGCTTTGCCTACATTG	ACACACTTGGCGGTTCTTTCGG
hu-CCL7	GGAGAGCTACAGAAGGACCACCAG	TGGGTTTTCTTGTCCAGGTGCTTC
hu-CXCL1	CCCGGCTCCTGCGAGTGG	CTGGCAGCGCAGTTCAGTGG
hu-CXCL2	CCAGCAATCCCCGGCTCCTG	CTGGCAGCGCAGTTCAGTGG
hu-CXCL3	AGCAGGAGCGTCCGTGGTC	CTTCGGTTTGGGCGCAGTGG
hu-CXCL10	AGGGTGAGAAGAGATGTCTGAATCC	TAGACCTTTCCTTGCTAACTGCTTTC
hu-TNFα	AGCCCTGGTATGAGCCCATCTATC	TCCCAAAGTAGACCTGCCCAGAC
hu-TREM2	GCACAGCCATCACAGACGATAC	GGAGGCTCTGGCACTGGTAG

## Sheet: TableS3
Supplementary Table3 KEGG enrichment in human Schwann cells
PATHWAY_DES	diff_gene_in_this_pathway	UP_GENES	DOWN_GENES	all_gene_list	gene_UP_list	gene_DOWN_list	rich_factor	Pvalue	Qvalue
Fructose and mannose metabolism	3	3	0	ENSG00000114268(PFKFB4),ENSG00000159399(HK2),ENSG00000109107(ALDOC),	ENSG00000114268(PFKFB4),ENSG00000159399(HK2),ENSG00000109107(ALDOC),	-	21.9199	3.29145e-05	0.00122881
TGF-beta signaling pathway	6	6	0	ENSG00000183691(NOG),ENSG00000139269(INHBE),ENSG00000125845(BMP2),ENSG00000118707(TGIF2),ENSG00000156466(GDF6),ENSG00000153162(BMP6),	ENSG00000183691(NOG),ENSG00000139269(INHBE),ENSG00000125845(BMP2),ENSG00000118707(TGIF2),ENSG00000156466(GDF6),ENSG00000153162(BMP6),	-	13.8014	1.43295e-06	0.000160491
Glycolysis / Gluconeogenesis	3	3	0	ENSG00000111674(ENO2),ENSG00000159399(HK2),ENSG00000109107(ALDOC),	ENSG00000111674(ENO2),ENSG00000159399(HK2),ENSG00000109107(ALDOC),	-	11.1235	0.000441029	0.00987905
Cholesterol metabolism	2	2	0	ENSG00000101670(LIPG),ENSG00000167772(ANGPTL4),	ENSG00000101670(LIPG),ENSG00000167772(ANGPTL4),	-	9.74216	0.00282058	0.0526508
HIF-1 signaling pathway	4	4	0	ENSG00000111674(ENO2),ENSG00000159399(HK2),ENSG00000112715(VEGFA),ENSG00000109107(ALDOC),	ENSG00000111674(ENO2),ENSG00000159399(HK2),ENSG00000112715(VEGFA),ENSG00000109107(ALDOC),	-	9.11651	0.000255989	0.00716769
Renal cell carcinoma	2	2	0	ENSG00000100311(PDGFB),ENSG00000112715(VEGFA),	ENSG00000100311(PDGFB),ENSG00000112715(VEGFA),	-	7.20072	0.00658699	0.0922179
Central carbon metabolism in cancer	2	2	0	ENSG00000141526(SLC16A3),ENSG00000159399(HK2),	ENSG00000141526(SLC16A3),ENSG00000159399(HK2),	-	7.09786	0.00685523	0.0853096
Cytokine-cytokine receptor interaction	8	8	0	ENSG00000139269(INHBE),ENSG00000117586(TNFSF4),ENSG00000125845(BMP2),ENSG00000164400(CSF2),ENSG00000120337(TNFSF18),ENSG00000137033(IL33),ENSG00000156466(GDF6),ENSG00000153162(BMP6),	ENSG00000139269(INHBE),ENSG00000117586(TNFSF4),ENSG00000125845(BMP2),ENSG00000164400(CSF2),ENSG00000120337(TNFSF18),ENSG00000137033(IL33),ENSG00000156466(GDF6),ENSG00000153162(BMP6),	-	6.69158	2.09389e-05	0.00117258
Biosynthesis of amino acids	2	2	0	ENSG00000111674(ENO2),ENSG00000109107(ALDOC),	ENSG00000111674(ENO2),ENSG00000109107(ALDOC),	-	6.62467	0.00829583	0.0929132
Carbon metabolism	3	3	0	ENSG00000111674(ENO2),ENSG00000159399(HK2),ENSG00000109107(ALDOC),	ENSG00000111674(ENO2),ENSG00000159399(HK2),ENSG00000109107(ALDOC),	-	6.48065	0.00322897	0.0516635
EGFR tyrosine kinase inhibitor resistance	2	2	0	ENSG00000100311(PDGFB),ENSG00000112715(VEGFA),	ENSG00000100311(PDGFB),ENSG00000112715(VEGFA),	-	6.28924	0.00957025	0.0974425
Rheumatoid arthritis	2	2	0	ENSG00000164400(CSF2),ENSG00000112715(VEGFA),	ENSG00000164400(CSF2),ENSG00000112715(VEGFA),	-	5.34247	0.014922	0.128559
Hippo signaling pathway	3	3	0	ENSG00000125845(BMP2),ENSG00000156466(GDF6),ENSG00000153162(BMP6),	ENSG00000125845(BMP2),ENSG00000156466(GDF6),ENSG00000153162(BMP6),	-	4.74697	0.00968105	0.0903565
Glucagon signaling pathway	2	2	0	ENSG00000142178(SIK1),ENSG00000275993(-),	ENSG00000142178(SIK1),ENSG00000275993(-),	-	4.64346	0.0217247	0.162211
Kaposi sarcoma-associated herpesvirus infection	3	3	0	ENSG00000100311(PDGFB),ENSG00000164400(CSF2),ENSG00000112715(VEGFA),	ENSG00000100311(PDGFB),ENSG00000164400(CSF2),ENSG00000112715(VEGFA),	-	3.84162	0.0198495	0.158796
Fluid shear stress and atherosclerosis	2	2	0	ENSG00000100311(PDGFB),ENSG00000112715(VEGFA),	ENSG00000100311(PDGFB),ENSG00000112715(VEGFA),	-	3.57446	0.0429961	0.300973
Autophagy - animal	2	2	0	ENSG00000168209(DDIT4),ENSG00000176171(BNIP3),	ENSG00000168209(DDIT4),ENSG00000176171(BNIP3),	-	3.52376	0.0445945	0.277477
Shigellosis	3	3	0	ENSG00000164400(CSF2),ENSG00000159399(HK2),ENSG00000176171(BNIP3),	ENSG00000164400(CSF2),ENSG00000159399(HK2),ENSG00000176171(BNIP3),	-	3.01731	0.0434846	0.286487
JAK-STAT signaling pathway	2	2	0	ENSG00000100311(PDGFB),ENSG00000164400(CSF2),	ENSG00000100311(PDGFB),ENSG00000164400(CSF2),	-	2.99307	0.0472338	0.396325

## Sheet: TableS4
Supplementary Table4 KEGG enrichment in mouse Schwann cells
PATHWAY_DES	diff_gene_in_this_pathway	UP_GENES	DOWN_GENES	all_gene_list	gene_UP_list	gene_DOWN_list	rich_factor	Pvalue	Qvalue
Herpes simplex virus 1 infection	65	64	1	ENSMUSG00000054519(Zfp867),ENSMUSG00000023892(Zfp51),ENSMUSG00000063047(Zfp780b),ENSMUSG00000071266(Zfp946),ENSMUSG00000025746(Il6),ENSMUSG00000092416(Zfp141),ENSMUSG00000028389(Zfp37),ENSMUSG00000024778(Fas),ENSMUSG00000062743(Zfp677),ENSMUSG00000003198(Zfp959),ENSMUSG00000035385(Ccl2),ENSMUSG00000024789(Jak2),ENSMUSG00000020246(Hcfc2),ENSMUSG00000012640(Zfp715),ENSMUSG00000057982(Zfp809),ENSMUS…	ENSMUSG00000054519(Zfp867),ENSMUSG00000023892(Zfp51),ENSMUSG00000063047(Zfp780b),ENSMUSG00000071266(Zfp946),ENSMUSG00000025746(Il6),ENSMUSG00000092416(Zfp141),ENSMUSG00000028389(Zfp37),ENSMUSG00000024778(Fas),ENSMUSG00000062743(Zfp677),ENSMUSG00000003198(Zfp959),ENSMUSG00000035385(Ccl2),ENSMUSG00000024789(Jak2),ENSMUSG00000020246(Hcfc2),ENSMUSG00000012640(Zfp715),ENSMUSG00000057982(Zfp809),ENSMUS…	ENSMUSG00000031490(Eif4ebp1),	2.61924	5.8719e-11	1.7557e-08
TNF signaling pathway	25	23	2	ENSMUSG00000025746(Il6),ENSMUSG00000024778(Fas),ENSMUSG00000029380(Cxcl1),ENSMUSG00000035385(Ccl2),ENSMUSG00000053175(Bcl3),ENSMUSG00000026166(Ccl20),ENSMUSG00000018916(Csf2),ENSMUSG00000035476(Tab3),ENSMUSG00000017737(Mmp9),ENSMUSG00000019850(Tnfaip3),ENSMUSG00000027962(Vcam1),ENSMUSG00000018899(Irf1),ENSMUSG00000029371(Cxcl5),ENSMUSG00000018932(Map2k3),ENSMUSG00000027104(Atf2),ENSMUSG0000002507…	ENSMUSG00000025746(Il6),ENSMUSG00000024778(Fas),ENSMUSG00000029380(Cxcl1),ENSMUSG00000035385(Ccl2),ENSMUSG00000053175(Bcl3),ENSMUSG00000026166(Ccl20),ENSMUSG00000018916(Csf2),ENSMUSG00000035476(Tab3),ENSMUSG00000017737(Mmp9),ENSMUSG00000019850(Tnfaip3),ENSMUSG00000027962(Vcam1),ENSMUSG00000018899(Irf1),ENSMUSG00000029371(Cxcl5),ENSMUSG00000027104(Atf2),ENSMUSG00000025076(Casp7),ENSMUSG00000021180…	ENSMUSG00000018932(Map2k3),ENSMUSG00000021367(Edn1),	3.98503	1.00049e-08	1.49573e-06
IL-17 signaling pathway	18	16	2	ENSMUSG00000035373(Ccl7),ENSMUSG00000025746(Il6),ENSMUSG00000029380(Cxcl1),ENSMUSG00000026822(Lcn2),ENSMUSG00000035385(Ccl2),ENSMUSG00000026166(Ccl20),ENSMUSG00000018916(Csf2),ENSMUSG00000035476(Tab3),ENSMUSG00000017737(Mmp9),ENSMUSG00000019850(Tnfaip3),ENSMUSG00000029371(Cxcl5),ENSMUSG00000022812(Gsk3b),ENSMUSG00000050222(Il17d),ENSMUSG00000043613(Mmp3),ENSMUSG00000021025(Nfkbia),ENSMUSG00000021…	ENSMUSG00000035373(Ccl7),ENSMUSG00000025746(Il6),ENSMUSG00000029380(Cxcl1),ENSMUSG00000026822(Lcn2),ENSMUSG00000035385(Ccl2),ENSMUSG00000026166(Ccl20),ENSMUSG00000018916(Csf2),ENSMUSG00000035476(Tab3),ENSMUSG00000017737(Mmp9),ENSMUSG00000019850(Tnfaip3),ENSMUSG00000029371(Cxcl5),ENSMUSG00000022812(Gsk3b),ENSMUSG00000043613(Mmp3),ENSMUSG00000021025(Nfkbia),ENSMUSG00000021250(Fos),ENSMUSG0000003485…	ENSMUSG00000050222(Il17d),ENSMUSG00000024912(Fosl1),	3.56288	4.0318e-06	0.000401836
Cytosolic DNA-sensing pathway	13	12	1	ENSMUSG00000025746(Il6),ENSMUSG00000038489(Polr2l),ENSMUSG00000049734(Trex1),ENSMUSG00000039217(Il18),ENSMUSG00000028104(Polr3gl),ENSMUSG00000040296(Ddx58),ENSMUSG00000035042(Ccl5),ENSMUSG00000026535(Ifi202b),ENSMUSG00000021025(Nfkbia),ENSMUSG00000034855(Cxcl10),ENSMUSG00000024810(Il33),ENSMUSG00000027514(Zbp1),ENSMUSG00000037860(Aim2),	ENSMUSG00000025746(Il6),ENSMUSG00000049734(Trex1),ENSMUSG00000039217(Il18),ENSMUSG00000028104(Polr3gl),ENSMUSG00000040296(Ddx58),ENSMUSG00000035042(Ccl5),ENSMUSG00000026535(Ifi202b),ENSMUSG00000021025(Nfkbia),ENSMUSG00000034855(Cxcl10),ENSMUSG00000024810(Il33),ENSMUSG00000027514(Zbp1),ENSMUSG00000037860(Aim2),	ENSMUSG00000038489(Polr2l),	3.71683	4.18869e-05	0.00313105
Coronavirus disease - COVID-19	27	19	8	ENSMUSG00000038521(C1s1),ENSMUSG00000025746(Il6),ENSMUSG00000035385(Ccl2),ENSMUSG00000098470(C1rb),ENSMUSG00000046330(Rpl37a),ENSMUSG00000040033(Stat2),ENSMUSG00000018916(Csf2),ENSMUSG00000035692(Isg15),ENSMUSG00000024164(C3),ENSMUSG00000079435(Rpl36a),ENSMUSG00000057322(Rpl38),ENSMUSG00000024079(Eif2ak2),ENSMUSG00000026104(Stat1),ENSMUSG00000040296(Ddx58),ENSMUSG00000050621(Rps27rt),ENSMUSG00000…	ENSMUSG00000038521(C1s1),ENSMUSG00000025746(Il6),ENSMUSG00000035385(Ccl2),ENSMUSG00000098470(C1rb),ENSMUSG00000040033(Stat2),ENSMUSG00000018916(Csf2),ENSMUSG00000035692(Isg15),ENSMUSG00000024164(C3),ENSMUSG00000024079(Eif2ak2),ENSMUSG00000026104(Stat1),ENSMUSG00000040296(Ddx58),ENSMUSG00000050621(Rps27rt),ENSMUSG00000043613(Mmp3),ENSMUSG00000002325(Irf9),ENSMUSG00000055172(C1ra),ENSMUSG0000002102…	ENSMUSG00000046330(Rpl37a),ENSMUSG00000079435(Rpl36a),ENSMUSG00000057322(Rpl38),ENSMUSG00000020460(Rps27a),ENSMUSG00000063316(Rpl27),ENSMUSG00000052146(Rps10),ENSMUSG00000062997(Rpl35),ENSMUSG00000047675(Rps8),	1.99317	0.000977502	0.0584546
Rheumatoid arthritis	13	10	3	ENSMUSG00000025746(Il6),ENSMUSG00000029380(Cxcl1),ENSMUSG00000035385(Ccl2),ENSMUSG00000026166(Ccl20),ENSMUSG00000033379(Atp6v0b),ENSMUSG00000039217(Il18),ENSMUSG00000018916(Csf2),ENSMUSG00000029371(Cxcl5),ENSMUSG00000061353(Cxcl12),ENSMUSG00000043613(Mmp3),ENSMUSG00000035042(Ccl5),ENSMUSG00000024121(Atp6v0c),ENSMUSG00000021250(Fos),	ENSMUSG00000025746(Il6),ENSMUSG00000029380(Cxcl1),ENSMUSG00000035385(Ccl2),ENSMUSG00000026166(Ccl20),ENSMUSG00000039217(Il18),ENSMUSG00000018916(Csf2),ENSMUSG00000029371(Cxcl5),ENSMUSG00000043613(Mmp3),ENSMUSG00000035042(Ccl5),ENSMUSG00000021250(Fos),	ENSMUSG00000033379(Atp6v0b),ENSMUSG00000061353(Cxcl12),ENSMUSG00000024121(Atp6v0c),	2.6915	0.00110818	0.0552243
Pentose and glucuronate interconversions	7	7	0	ENSMUSG00000089943(Ugt1a5),ENSMUSG00000090145(Ugt1a6b),ENSMUSG00000061758(Akr1b10),ENSMUSG00000089960(Ugt1a1),ENSMUSG00000027227(Sord),ENSMUSG00000052131(Akr1b7),ENSMUSG00000054545(Ugt1a6a),	ENSMUSG00000089943(Ugt1a5),ENSMUSG00000090145(Ugt1a6b),ENSMUSG00000061758(Akr1b10),ENSMUSG00000089960(Ugt1a1),ENSMUSG00000027227(Sord),ENSMUSG00000052131(Akr1b7),ENSMUSG00000054545(Ugt1a6a),	-	3.70842	0.00159413	0.068092
Drug metabolism - other enzymes	13	10	3	ENSMUSG00000089943(Ugt1a5),ENSMUSG00000024066(Xdh),ENSMUSG00000090145(Ugt1a6b),ENSMUSG00000008540(Mgst1),ENSMUSG00000037601(Nme1),ENSMUSG00000074604(Mgst2),ENSMUSG00000022292(Rrm2b),ENSMUSG00000089960(Ugt1a1),ENSMUSG00000022615(Tymp),ENSMUSG00000001663(Gstt1),ENSMUSG00000025574(Tk1),ENSMUSG00000021376(Tpmt),ENSMUSG00000054545(Ugt1a6a),	ENSMUSG00000089943(Ugt1a5),ENSMUSG00000024066(Xdh),ENSMUSG00000090145(Ugt1a6b),ENSMUSG00000008540(Mgst1),ENSMUSG00000074604(Mgst2),ENSMUSG00000022292(Rrm2b),ENSMUSG00000089960(Ugt1a1),ENSMUSG00000001663(Gstt1),ENSMUSG00000021376(Tpmt),ENSMUSG00000054545(Ugt1a6a),	ENSMUSG00000037601(Nme1),ENSMUSG00000022615(Tymp),ENSMUSG00000025574(Tk1),	2.57319	0.00169258	0.0632601
Kaposi sarcoma-associated herpesvirus infection	24	23	1	ENSMUSG00000025746(Il6),ENSMUSG00000024778(Fas),ENSMUSG00000029380(Cxcl1),ENSMUSG00000024789(Jak2),ENSMUSG00000035929(H2-Q4),ENSMUSG00000040033(Stat2),ENSMUSG00000061232(H2-K1),ENSMUSG00000018916(Csf2),ENSMUSG00000043004(Gng2),ENSMUSG00000022105(Rb1),ENSMUSG00000024164(C3),ENSMUSG00000022812(Gsk3b),ENSMUSG00000024079(Eif2ak2),ENSMUSG00000026104(Stat1),ENSMUSG00000016206(H2-M3),ENSMUSG00000020460(…	ENSMUSG00000025746(Il6),ENSMUSG00000024778(Fas),ENSMUSG00000029380(Cxcl1),ENSMUSG00000024789(Jak2),ENSMUSG00000035929(H2-Q4),ENSMUSG00000040033(Stat2),ENSMUSG00000061232(H2-K1),ENSMUSG00000018916(Csf2),ENSMUSG00000043004(Gng2),ENSMUSG00000022105(Rb1),ENSMUSG00000024164(C3),ENSMUSG00000022812(Gsk3b),ENSMUSG00000024079(Eif2ak2),ENSMUSG00000026104(Stat1),ENSMUSG00000016206(H2-M3),ENSMUSG00000002325(…	ENSMUSG00000020460(Rps27a),	1.96498	0.00210432	0.0699102
Viral protein interaction with cytokine and cytokine receptor	13	12	1	ENSMUSG00000035373(Ccl7),ENSMUSG00000044337(Ackr3),ENSMUSG00000025746(Il6),ENSMUSG00000029380(Cxcl1),ENSMUSG00000035385(Ccl2),ENSMUSG00000026166(Ccl20),ENSMUSG00000039217(Il18),ENSMUSG00000029371(Cxcl5),ENSMUSG00000061353(Cxcl12),ENSMUSG00000031778(Cx3cl1),ENSMUSG00000035042(Ccl5),ENSMUSG00000034855(Cxcl10),ENSMUSG00000029372(Ppbp),	ENSMUSG00000035373(Ccl7),ENSMUSG00000044337(Ackr3),ENSMUSG00000025746(Il6),ENSMUSG00000029380(Cxcl1),ENSMUSG00000035385(Ccl2),ENSMUSG00000026166(Ccl20),ENSMUSG00000039217(Il18),ENSMUSG00000029371(Cxcl5),ENSMUSG00000031778(Cx3cl1),ENSMUSG00000035042(Ccl5),ENSMUSG00000034855(Cxcl10),ENSMUSG00000029372(Ppbp),	ENSMUSG00000061353(Cxcl12),	2.49107	0.00228483	0.0683163
MicroRNAs in cancer	19	16	3	ENSMUSG00000054387(Mdm4),ENSMUSG00000027954(Efna1),ENSMUSG00000045038(Prkce),ENSMUSG00000022306(Zfpm2),ENSMUSG00000024238(Zeb1),ENSMUSG00000029231(Pdgfra),ENSMUSG00000024290(Rock1),ENSMUSG00000056758(Hmga2),ENSMUSG00000017737(Mmp9),ENSMUSG00000024975(Pdcd4),ENSMUSG00000040152(Thbs1),ENSMUSG00000021180(Rps6ka5),ENSMUSG00000040584(Abcb1a),ENSMUSG00000038146(Notch3),ENSMUSG00000003031(Cdkn1b),ENSMUS…	ENSMUSG00000054387(Mdm4),ENSMUSG00000027954(Efna1),ENSMUSG00000045038(Prkce),ENSMUSG00000022306(Zfpm2),ENSMUSG00000024238(Zeb1),ENSMUSG00000029231(Pdgfra),ENSMUSG00000024290(Rock1),ENSMUSG00000017737(Mmp9),ENSMUSG00000024975(Pdcd4),ENSMUSG00000021180(Rps6ka5),ENSMUSG00000040584(Abcb1a),ENSMUSG00000038146(Notch3),ENSMUSG00000003031(Cdkn1b),ENSMUSG00000004040(Stat3),ENSMUSG00000028476(Reck),ENSMUSG…	ENSMUSG00000056758(Hmga2),ENSMUSG00000040152(Thbs1),ENSMUSG00000032366(Tpm1),	2.11256	0.00241174	0.0655555
Epstein-Barr virus infection	24	21	3	ENSMUSG00000039041(Adrm1),ENSMUSG00000022528(Hes1),ENSMUSG00000025746(Il6),ENSMUSG00000024778(Fas),ENSMUSG00000002109(Ddb2),ENSMUSG00000035929(H2-Q4),ENSMUSG00000040033(Stat2),ENSMUSG00000061232(H2-K1),ENSMUSG00000022105(Rb1),ENSMUSG00000035692(Isg15),ENSMUSG00000019850(Tnfaip3),ENSMUSG00000024079(Eif2ak2),ENSMUSG00000018932(Map2k3),ENSMUSG00000026104(Stat1),ENSMUSG00000040296(Ddx58),ENSMUSG00000…	ENSMUSG00000025746(Il6),ENSMUSG00000024778(Fas),ENSMUSG00000002109(Ddb2),ENSMUSG00000035929(H2-Q4),ENSMUSG00000040033(Stat2),ENSMUSG00000061232(H2-K1),ENSMUSG00000022105(Rb1),ENSMUSG00000035692(Isg15),ENSMUSG00000019850(Tnfaip3),ENSMUSG00000024079(Eif2ak2),ENSMUSG00000026104(Stat1),ENSMUSG00000040296(Ddx58),ENSMUSG00000016206(H2-M3),ENSMUSG00000002325(Irf9),ENSMUSG00000073411(H2-D1),ENSMUSG000000…	ENSMUSG00000039041(Adrm1),ENSMUSG00000022528(Hes1),ENSMUSG00000018932(Map2k3),	1.91282	0.00299542	0.0746359
Cytokine-cytokine receptor interaction	29	24	5	ENSMUSG00000052155(Acvr2a),ENSMUSG00000006235(Epor),ENSMUSG00000035373(Ccl7),ENSMUSG00000044337(Ackr3),ENSMUSG00000025746(Il6),ENSMUSG00000024778(Fas),ENSMUSG00000029380(Cxcl1),ENSMUSG00000035385(Ccl2),ENSMUSG00000026166(Ccl20),ENSMUSG00000039217(Il18),ENSMUSG00000018916(Csf2),ENSMUSG00000109523(Gdf1),ENSMUSG00000029371(Cxcl5),ENSMUSG00000061353(Cxcl12),ENSMUSG00000027859(Ngf),ENSMUSG00000028965(…	ENSMUSG00000052155(Acvr2a),ENSMUSG00000006235(Epor),ENSMUSG00000035373(Ccl7),ENSMUSG00000044337(Ackr3),ENSMUSG00000025746(Il6),ENSMUSG00000024778(Fas),ENSMUSG00000029380(Cxcl1),ENSMUSG00000035385(Ccl2),ENSMUSG00000026166(Ccl20),ENSMUSG00000039217(Il18),ENSMUSG00000018916(Csf2),ENSMUSG00000109523(Gdf1),ENSMUSG00000029371(Cxcl5),ENSMUSG00000028965(Tnfrsf9),ENSMUSG00000031778(Cx3cl1),ENSMUSG00000027…	ENSMUSG00000061353(Cxcl12),ENSMUSG00000027859(Ngf),ENSMUSG00000050222(Il17d),ENSMUSG00000023905(Tnfrsf12a),ENSMUSG00000026069(Il1rl1),	1.79504	0.00324715	0.0746845
NOD-like receptor signaling pathway	22	22	0	ENSMUSG00000021709(Erbin),ENSMUSG00000028270(Gbp2),ENSMUSG00000025746(Il6),ENSMUSG00000029380(Cxcl1),ENSMUSG00000028268(Gbp3),ENSMUSG00000035385(Ccl2),ENSMUSG00000039217(Il18),ENSMUSG00000040033(Stat2),ENSMUSG00000035476(Tab3),ENSMUSG00000019850(Tnfaip3),ENSMUSG00000038393(Txnip),ENSMUSG00000025887(Casp12),ENSMUSG00000022575(Gsdmd),ENSMUSG00000026104(Stat1),ENSMUSG00000033538(Casp4),ENSMUSG000000…	ENSMUSG00000021709(Erbin),ENSMUSG00000028270(Gbp2),ENSMUSG00000025746(Il6),ENSMUSG00000029380(Cxcl1),ENSMUSG00000028268(Gbp3),ENSMUSG00000035385(Ccl2),ENSMUSG00000039217(Il18),ENSMUSG00000040033(Stat2),ENSMUSG00000035476(Tab3),ENSMUSG00000019850(Tnfaip3),ENSMUSG00000038393(Txnip),ENSMUSG00000025887(Casp12),ENSMUSG00000022575(Gsdmd),ENSMUSG00000026104(Stat1),ENSMUSG00000033538(Casp4),ENSMUSG000000…	-	1.95208	0.00332189	0.0709461
AGE-RAGE signaling pathway in diabetic complications	13	11	2	ENSMUSG00000025746(Il6),ENSMUSG00000045038(Prkce),ENSMUSG00000035385(Ccl2),ENSMUSG00000024789(Jak2),ENSMUSG00000026043(Col3a1),ENSMUSG00000037411(Serpine1),ENSMUSG00000027962(Vcam1),ENSMUSG00000026104(Stat1),ENSMUSG00000004043(Stat5a),ENSMUSG00000003031(Cdkn1b),ENSMUSG00000021367(Edn1),ENSMUSG00000004040(Stat3),ENSMUSG00000010660(Plcd1),	ENSMUSG00000025746(Il6),ENSMUSG00000045038(Prkce),ENSMUSG00000035385(Ccl2),ENSMUSG00000024789(Jak2),ENSMUSG00000026043(Col3a1),ENSMUSG00000027962(Vcam1),ENSMUSG00000026104(Stat1),ENSMUSG00000004043(Stat5a),ENSMUSG00000003031(Cdkn1b),ENSMUSG00000004040(Stat3),ENSMUSG00000010660(Plcd1),	ENSMUSG00000037411(Serpine1),ENSMUSG00000021367(Edn1),	2.31842	0.00436382	0.0869854
Necroptosis	19	12	7	ENSMUSG00000060032(H2aj),ENSMUSG00000016319(Slc25a5),ENSMUSG00000024778(Fas),ENSMUSG00000024789(Jak2),ENSMUSG00000040033(Stat2),ENSMUSG00000019850(Tnfaip3),ENSMUSG00000071478(H2ac7),ENSMUSG00000037894(H2az1),ENSMUSG00000024079(Eif2ak2),ENSMUSG00000026104(Stat1),ENSMUSG00000004043(Stat5a),ENSMUSG00000050708(Ftl1),ENSMUSG00000002325(Irf9),ENSMUSG00000057367(Birc2),ENSMUSG00000069301(H2ac11),ENSMUSG…	ENSMUSG00000024778(Fas),ENSMUSG00000024789(Jak2),ENSMUSG00000040033(Stat2),ENSMUSG00000019850(Tnfaip3),ENSMUSG00000024079(Eif2ak2),ENSMUSG00000026104(Stat1),ENSMUSG00000004043(Stat5a),ENSMUSG00000002325(Irf9),ENSMUSG00000057367(Birc2),ENSMUSG00000004040(Stat3),ENSMUSG00000024810(Il33),ENSMUSG00000027514(Zbp1),	ENSMUSG00000060032(H2aj),ENSMUSG00000016319(Slc25a5),ENSMUSG00000071478(H2ac7),ENSMUSG00000037894(H2az1),ENSMUSG00000050708(Ftl1),ENSMUSG00000069301(H2ac11),ENSMUSG00000069272(H2ac8),	1.96687	0.00536635	0.100284
Metabolism of xenobiotics by cytochrome P450	10	10	0	ENSMUSG00000089943(Ugt1a5),ENSMUSG00000090145(Ugt1a6b),ENSMUSG00000008540(Mgst1),ENSMUSG00000074604(Mgst2),ENSMUSG00000019102(Aldh3a1),ENSMUSG00000089960(Ugt1a1),ENSMUSG00000001663(Gstt1),ENSMUSG00000025150(Cbr2),ENSMUSG00000024885(Aldh3b1),ENSMUSG00000054545(Ugt1a6a),	ENSMUSG00000089943(Ugt1a5),ENSMUSG00000090145(Ugt1a6b),ENSMUSG00000008540(Mgst1),ENSMUSG00000074604(Mgst2),ENSMUSG00000019102(Aldh3a1),ENSMUSG00000089960(Ugt1a1),ENSMUSG00000001663(Gstt1),ENSMUSG00000025150(Cbr2),ENSMUSG00000024885(Aldh3b1),ENSMUSG00000054545(Ugt1a6a),	-	2.50171	0.0060037	0.105594
Chemokine signaling pathway	20	19	1	ENSMUSG00000035373(Ccl7),ENSMUSG00000002413(Braf),ENSMUSG00000029380(Cxcl1),ENSMUSG00000035385(Ccl2),ENSMUSG00000024789(Jak2),ENSMUSG00000026166(Ccl20),ENSMUSG00000024290(Rock1),ENSMUSG00000040033(Stat2),ENSMUSG00000043004(Gng2),ENSMUSG00000029371(Cxcl5),ENSMUSG00000061353(Cxcl12),ENSMUSG00000022812(Gsk3b),ENSMUSG00000026104(Stat1),ENSMUSG00000031778(Cx3cl1),ENSMUSG00000035042(Ccl5),ENSMUSG000000…	ENSMUSG00000035373(Ccl7),ENSMUSG00000002413(Braf),ENSMUSG00000029380(Cxcl1),ENSMUSG00000035385(Ccl2),ENSMUSG00000024789(Jak2),ENSMUSG00000026166(Ccl20),ENSMUSG00000024290(Rock1),ENSMUSG00000040033(Stat2),ENSMUSG00000043004(Gng2),ENSMUSG00000029371(Cxcl5),ENSMUSG00000022812(Gsk3b),ENSMUSG00000026104(Stat1),ENSMUSG00000031778(Cx3cl1),ENSMUSG00000035042(Ccl5),ENSMUSG00000021025(Nfkbia),ENSMUSG000000…	ENSMUSG00000061353(Cxcl12),	1.88611	0.00707977	0.117603
Pertussis	10	9	1	ENSMUSG00000038521(C1s1),ENSMUSG00000025746(Il6),ENSMUSG00000098470(C1rb),ENSMUSG00000056201(Cfl1),ENSMUSG00000018899(Irf1),ENSMUSG00000024164(C3),ENSMUSG00000029371(Cxcl5),ENSMUSG00000025076(Casp7),ENSMUSG00000055172(C1ra),ENSMUSG00000021250(Fos),	ENSMUSG00000038521(C1s1),ENSMUSG00000025746(Il6),ENSMUSG00000098470(C1rb),ENSMUSG00000018899(Irf1),ENSMUSG00000024164(C3),ENSMUSG00000029371(Cxcl5),ENSMUSG00000025076(Casp7),ENSMUSG00000055172(C1ra),ENSMUSG00000021250(Fos),	ENSMUSG00000056201(Cfl1),	2.37005	0.00891157	0.14024
Malaria	8	6	2	ENSMUSG00000023885(Thbs2),ENSMUSG00000025746(Il6),ENSMUSG00000035385(Ccl2),ENSMUSG00000039217(Il18),ENSMUSG00000079852(Klra4),ENSMUSG00000027962(Vcam1),ENSMUSG00000040152(Thbs1),ENSMUSG00000090523(Gypc),	ENSMUSG00000023885(Thbs2),ENSMUSG00000025746(Il6),ENSMUSG00000035385(Ccl2),ENSMUSG00000039217(Il18),ENSMUSG00000027962(Vcam1),ENSMUSG00000090523(Gypc),	ENSMUSG00000079852(Klra4),ENSMUSG00000040152(Thbs1),	2.57319	0.00996998	0.149051
Hepatitis B	17	16	1	ENSMUSG00000002413(Braf),ENSMUSG00000025746(Il6),ENSMUSG00000024778(Fas),ENSMUSG00000024789(Jak2),ENSMUSG00000002109(Ddb2),ENSMUSG00000040033(Stat2),ENSMUSG00000022105(Rb1),ENSMUSG00000017737(Mmp9),ENSMUSG00000025887(Casp12),ENSMUSG00000018932(Map2k3),ENSMUSG00000027104(Atf2),ENSMUSG00000026104(Stat1),ENSMUSG00000040296(Ddx58),ENSMUSG00000004043(Stat5a),ENSMUSG00000021025(Nfkbia),ENSMUSG000000212…	ENSMUSG00000002413(Braf),ENSMUSG00000025746(Il6),ENSMUSG00000024778(Fas),ENSMUSG00000024789(Jak2),ENSMUSG00000002109(Ddb2),ENSMUSG00000040033(Stat2),ENSMUSG00000022105(Rb1),ENSMUSG00000017737(Mmp9),ENSMUSG00000025887(Casp12),ENSMUSG00000027104(Atf2),ENSMUSG00000026104(Stat1),ENSMUSG00000040296(Ddx58),ENSMUSG00000004043(Stat5a),ENSMUSG00000021025(Nfkbia),ENSMUSG00000021250(Fos),ENSMUSG00000004040(…	ENSMUSG00000018932(Map2k3),	1.87859	0.0123718	0.17615
Drug metabolism - cytochrome P450	9	9	0	ENSMUSG00000089943(Ugt1a5),ENSMUSG00000090145(Ugt1a6b),ENSMUSG00000008540(Mgst1),ENSMUSG00000074604(Mgst2),ENSMUSG00000019102(Aldh3a1),ENSMUSG00000089960(Ugt1a1),ENSMUSG00000001663(Gstt1),ENSMUSG00000024885(Aldh3b1),ENSMUSG00000054545(Ugt1a6a),	ENSMUSG00000089943(Ugt1a5),ENSMUSG00000090145(Ugt1a6b),ENSMUSG00000008540(Mgst1),ENSMUSG00000074604(Mgst2),ENSMUSG00000019102(Aldh3a1),ENSMUSG00000089960(Ugt1a1),ENSMUSG00000001663(Gstt1),ENSMUSG00000024885(Aldh3b1),ENSMUSG00000054545(Ugt1a6a),	-	2.31587	0.0141197	0.191899
Legionellosis	8	8	0	ENSMUSG00000025746(Il6),ENSMUSG00000029380(Cxcl1),ENSMUSG00000039217(Il18),ENSMUSG00000024164(C3),ENSMUSG00000025076(Casp7),ENSMUSG00000078566(Bnip3),ENSMUSG00000026034(Clk1),ENSMUSG00000021025(Nfkbia),	ENSMUSG00000025746(Il6),ENSMUSG00000029380(Cxcl1),ENSMUSG00000039217(Il18),ENSMUSG00000024164(C3),ENSMUSG00000025076(Casp7),ENSMUSG00000078566(Bnip3),ENSMUSG00000026034(Clk1),ENSMUSG00000021025(Nfkbia),	-	2.40165	0.0152612	0.198395
ABC transporters	7	7	0	ENSMUSG00000024130(Abca3),ENSMUSG00000031378(Abcd1),ENSMUSG00000035722(Abca7),ENSMUSG00000018800(Abca5),ENSMUSG00000021240(Abcd4),ENSMUSG00000040584(Abcb1a),ENSMUSG00000055782(Abcd2),	ENSMUSG00000024130(Abca3),ENSMUSG00000031378(Abcd1),ENSMUSG00000035722(Abca7),ENSMUSG00000018800(Abca5),ENSMUSG00000021240(Abcd4),ENSMUSG00000040584(Abcb1a),ENSMUSG00000055782(Abcd2),	-	2.52173	0.016053	0.199994
JAK-STAT signaling pathway	17	15	2	ENSMUSG00000004266(Ptpn6),ENSMUSG00000006235(Epor),ENSMUSG00000025746(Il6),ENSMUSG00000029231(Pdgfra),ENSMUSG00000024789(Jak2),ENSMUSG00000040033(Stat2),ENSMUSG00000018916(Csf2),ENSMUSG00000050222(Il17d),ENSMUSG00000026104(Stat1),ENSMUSG00000004043(Stat5a),ENSMUSG00000002325(Irf9),ENSMUSG00000023092(Fhl1),ENSMUSG00000017057(Il13ra1),ENSMUSG00000022146(Osmr),ENSMUSG00000004040(Stat3),ENSMUSG000000…	ENSMUSG00000004266(Ptpn6),ENSMUSG00000006235(Epor),ENSMUSG00000025746(Il6),ENSMUSG00000029231(Pdgfra),ENSMUSG00000024789(Jak2),ENSMUSG00000040033(Stat2),ENSMUSG00000018916(Csf2),ENSMUSG00000026104(Stat1),ENSMUSG00000004043(Stat5a),ENSMUSG00000002325(Irf9),ENSMUSG00000017057(Il13ra1),ENSMUSG00000022146(Osmr),ENSMUSG00000004040(Stat3),ENSMUSG00000056153(Socs6),ENSMUSG00000024379(Tslp),	ENSMUSG00000050222(Il17d),ENSMUSG00000023092(Fhl1),	1.82268	0.0164659	0.196933
Bladder cancer	6	4	2	ENSMUSG00000002413(Braf),ENSMUSG00000022105(Rb1),ENSMUSG00000017737(Mmp9),ENSMUSG00000040152(Thbs1),ENSMUSG00000022615(Tymp),ENSMUSG00000021180(Rps6ka5),	ENSMUSG00000002413(Braf),ENSMUSG00000022105(Rb1),ENSMUSG00000017737(Mmp9),ENSMUSG00000021180(Rps6ka5),	ENSMUSG00000040152(Thbs1),ENSMUSG00000022615(Tymp),	2.63595	0.0182974	0.21042
Measles	15	15	0	ENSMUSG00000025746(Il6),ENSMUSG00000024778(Fas),ENSMUSG00000040033(Stat2),ENSMUSG00000019850(Tnfaip3),ENSMUSG00000022812(Gsk3b),ENSMUSG00000024079(Eif2ak2),ENSMUSG00000026104(Stat1),ENSMUSG00000040296(Ddx58),ENSMUSG00000004043(Stat5a),ENSMUSG00000002325(Irf9),ENSMUSG00000016493(Cd46),ENSMUSG00000021025(Nfkbia),ENSMUSG00000003031(Cdkn1b),ENSMUSG00000021250(Fos),ENSMUSG00000004040(Stat3),	ENSMUSG00000025746(Il6),ENSMUSG00000024778(Fas),ENSMUSG00000040033(Stat2),ENSMUSG00000019850(Tnfaip3),ENSMUSG00000022812(Gsk3b),ENSMUSG00000024079(Eif2ak2),ENSMUSG00000026104(Stat1),ENSMUSG00000040296(Ddx58),ENSMUSG00000004043(Stat5a),ENSMUSG00000002325(Irf9),ENSMUSG00000016493(Cd46),ENSMUSG00000021025(Nfkbia),ENSMUSG00000003031(Cdkn1b),ENSMUSG00000021250(Fos),ENSMUSG00000004040(Stat3),	-	1.86335	0.0188091	0.208293
Phagosome	17	12	5	ENSMUSG00000023885(Thbs2),ENSMUSG00000036499(Eea1),ENSMUSG00000033379(Atp6v0b),ENSMUSG00000036103(Colec12),ENSMUSG00000098470(C1rb),ENSMUSG00000035929(H2-Q4),ENSMUSG00000061232(H2-K1),ENSMUSG00000047193(Dync2h1),ENSMUSG00000024164(C3),ENSMUSG00000043091(Tuba1c),ENSMUSG00000040152(Thbs1),ENSMUSG00000016206(H2-M3),ENSMUSG00000073411(H2-D1),ENSMUSG00000001473(Tubb6),ENSMUSG00000055172(C1ra),ENSMUSG0…	ENSMUSG00000023885(Thbs2),ENSMUSG00000036499(Eea1),ENSMUSG00000036103(Colec12),ENSMUSG00000098470(C1rb),ENSMUSG00000035929(H2-Q4),ENSMUSG00000061232(H2-K1),ENSMUSG00000047193(Dync2h1),ENSMUSG00000024164(C3),ENSMUSG00000016206(H2-M3),ENSMUSG00000073411(H2-D1),ENSMUSG00000055172(C1ra),ENSMUSG00000067212(H2-T23),	ENSMUSG00000033379(Atp6v0b),ENSMUSG00000043091(Tuba1c),ENSMUSG00000040152(Thbs1),ENSMUSG00000001473(Tubb6),ENSMUSG00000024121(Atp6v0c),	1.73983	0.0252089	0.269195
Human papillomavirus infection	30	24	6	ENSMUSG00000023885(Thbs2),ENSMUSG00000022528(Hes1),ENSMUSG00000001119(Col6a1),ENSMUSG00000024778(Fas),ENSMUSG00000001281(Itgb7),ENSMUSG00000029561(Oasl2),ENSMUSG00000033379(Atp6v0b),ENSMUSG00000035929(H2-Q4),ENSMUSG00000040033(Stat2),ENSMUSG00000061232(H2-K1),ENSMUSG00000022105(Rb1),ENSMUSG00000050288(Fzd2),ENSMUSG00000035692(Isg15),ENSMUSG00000021112(Mpp5),ENSMUSG00000033227(Wnt6),ENSMUSG0000002…	ENSMUSG00000023885(Thbs2),ENSMUSG00000001119(Col6a1),ENSMUSG00000024778(Fas),ENSMUSG00000001281(Itgb7),ENSMUSG00000029561(Oasl2),ENSMUSG00000035929(H2-Q4),ENSMUSG00000040033(Stat2),ENSMUSG00000061232(H2-K1),ENSMUSG00000022105(Rb1),ENSMUSG00000035692(Isg15),ENSMUSG00000021112(Mpp5),ENSMUSG00000033227(Wnt6),ENSMUSG00000020241(Col6a2),ENSMUSG00000018899(Irf1),ENSMUSG00000022812(Gsk3b),ENSMUSG0000002…	ENSMUSG00000022528(Hes1),ENSMUSG00000033379(Atp6v0b),ENSMUSG00000050288(Fzd2),ENSMUSG00000040152(Thbs1),ENSMUSG00000031490(Eif4ebp1),ENSMUSG00000024121(Atp6v0c),	1.51789	0.0270421	0.278813
EGFR tyrosine kinase inhibitor resistance	9	8	1	ENSMUSG00000002413(Braf),ENSMUSG00000025746(Il6),ENSMUSG00000029231(Pdgfra),ENSMUSG00000024789(Jak2),ENSMUSG00000022812(Gsk3b),ENSMUSG00000020716(Nf1),ENSMUSG00000031490(Eif4ebp1),ENSMUSG00000004040(Stat3),ENSMUSG00000027381(Bcl2l11),	ENSMUSG00000002413(Braf),ENSMUSG00000025746(Il6),ENSMUSG00000029231(Pdgfra),ENSMUSG00000024789(Jak2),ENSMUSG00000022812(Gsk3b),ENSMUSG00000020716(Nf1),ENSMUSG00000004040(Stat3),ENSMUSG00000027381(Bcl2l11),	ENSMUSG00000031490(Eif4ebp1),	2.05204	0.0304341	0.303326
Ribosome	14	1	13	ENSMUSG00000029066(Mrpl20),ENSMUSG00000045948(Mrps12),ENSMUSG00000039680(Mrps6),ENSMUSG00000046330(Rpl37a),ENSMUSG00000079435(Rpl36a),ENSMUSG00000057322(Rpl38),ENSMUSG00000050621(Rps27rt),ENSMUSG00000039640(Mrpl12),ENSMUSG00000020460(Rps27a),ENSMUSG00000033845(Mrpl15),ENSMUSG00000063316(Rpl27),ENSMUSG00000052146(Rps10),ENSMUSG00000062997(Rpl35),ENSMUSG00000047675(Rps8),	ENSMUSG00000050621(Rps27rt),	ENSMUSG00000029066(Mrpl20),ENSMUSG00000045948(Mrps12),ENSMUSG00000039680(Mrps6),ENSMUSG00000046330(Rpl37a),ENSMUSG00000079435(Rpl36a),ENSMUSG00000057322(Rpl38),ENSMUSG00000039640(Mrpl12),ENSMUSG00000020460(Rps27a),ENSMUSG00000033845(Mrpl15),ENSMUSG00000063316(Rpl27),ENSMUSG00000052146(Rps10),ENSMUSG00000062997(Rpl35),ENSMUSG00000047675(Rps8),	1.78846	0.0310343	0.299331
Viral carcinogenesis	20	16	4	ENSMUSG00000034245(Hdac11),ENSMUSG00000035929(H2-Q4),ENSMUSG00000015605(Srf),ENSMUSG00000061232(H2-K1),ENSMUSG00000022105(Rb1),ENSMUSG00000024164(C3),ENSMUSG00000024079(Eif2ak2),ENSMUSG00000027104(Atf2),ENSMUSG00000016206(H2-M3),ENSMUSG00000004043(Stat5a),ENSMUSG00000002325(Irf9),ENSMUSG00000073411(H2-D1),ENSMUSG00000015143(Actn1),ENSMUSG00000021025(Nfkbia),ENSMUSG00000003031(Cdkn1b),ENSMUSG00000…	ENSMUSG00000034245(Hdac11),ENSMUSG00000035929(H2-Q4),ENSMUSG00000061232(H2-K1),ENSMUSG00000022105(Rb1),ENSMUSG00000024164(C3),ENSMUSG00000024079(Eif2ak2),ENSMUSG00000027104(Atf2),ENSMUSG00000016206(H2-M3),ENSMUSG00000004043(Stat5a),ENSMUSG00000002325(Irf9),ENSMUSG00000073411(H2-D1),ENSMUSG00000021025(Nfkbia),ENSMUSG00000003031(Cdkn1b),ENSMUSG00000004040(Stat3),ENSMUSG00000067212(H2-T23),ENSMUSG00…	ENSMUSG00000015605(Srf),ENSMUSG00000015143(Actn1),ENSMUSG00000060639(H4c9),ENSMUSG00000006398(Cdc20),	1.61546	0.0346318	0.323591
Human cytomegalovirus infection	22	20	2	ENSMUSG00000025746(Il6),ENSMUSG00000024778(Fas),ENSMUSG00000029231(Pdgfra),ENSMUSG00000035385(Ccl2),ENSMUSG00000024290(Rock1),ENSMUSG00000035929(H2-Q4),ENSMUSG00000061232(H2-K1),ENSMUSG00000043004(Gng2),ENSMUSG00000022105(Rb1),ENSMUSG00000061353(Cxcl12),ENSMUSG00000022812(Gsk3b),ENSMUSG00000027104(Atf2),ENSMUSG00000016206(H2-M3),ENSMUSG00000073411(H2-D1),ENSMUSG00000031778(Cx3cl1),ENSMUSG00000035…	ENSMUSG00000025746(Il6),ENSMUSG00000024778(Fas),ENSMUSG00000029231(Pdgfra),ENSMUSG00000035385(Ccl2),ENSMUSG00000024290(Rock1),ENSMUSG00000035929(H2-Q4),ENSMUSG00000061232(H2-K1),ENSMUSG00000043004(Gng2),ENSMUSG00000022105(Rb1),ENSMUSG00000022812(Gsk3b),ENSMUSG00000027104(Atf2),ENSMUSG00000016206(H2-M3),ENSMUSG00000073411(H2-D1),ENSMUSG00000031778(Cx3cl1),ENSMUSG00000035042(Ccl5),ENSMUSG0000002102…	ENSMUSG00000061353(Cxcl12),ENSMUSG00000031490(Eif4ebp1),	1.57877	0.0353114	0.319943
Pyrimidine metabolism	7	1	6	ENSMUSG00000042462(Dctpp1),ENSMUSG00000037601(Nme1),ENSMUSG00000022292(Rrm2b),ENSMUSG00000022615(Tymp),ENSMUSG00000013629(Cad),ENSMUSG00000025574(Tk1),ENSMUSG00000020736(Nt5c),	ENSMUSG00000022292(Rrm2b),	ENSMUSG00000042462(Dctpp1),ENSMUSG00000037601(Nme1),ENSMUSG00000022615(Tymp),ENSMUSG00000013629(Cad),ENSMUSG00000025574(Tk1),ENSMUSG00000020736(Nt5c),	2.1739	0.0358814	0.315546
Graft-versus-host disease	7	7	0	ENSMUSG00000025746(Il6),ENSMUSG00000024778(Fas),ENSMUSG00000035929(H2-Q4),ENSMUSG00000061232(H2-K1),ENSMUSG00000016206(H2-M3),ENSMUSG00000073411(H2-D1),ENSMUSG00000067212(H2-T23),	ENSMUSG00000025746(Il6),ENSMUSG00000024778(Fas),ENSMUSG00000035929(H2-Q4),ENSMUSG00000061232(H2-K1),ENSMUSG00000016206(H2-M3),ENSMUSG00000073411(H2-D1),ENSMUSG00000067212(H2-T23),	-	2.1739	0.0358814	0.315546
Primary bile acid biosynthesis	3	3	0	ENSMUSG00000050370(Ch25h),ENSMUSG00000023963(Cyp39a1),ENSMUSG00000021259(Cyp46a1),	ENSMUSG00000050370(Ch25h),ENSMUSG00000023963(Cyp39a1),ENSMUSG00000021259(Cyp46a1),	-	3.00206	0.0383972	0.31891
Influenza A	16	14	2	ENSMUSG00000025746(Il6),ENSMUSG00000016319(Slc25a5),ENSMUSG00000024778(Fas),ENSMUSG00000035385(Ccl2),ENSMUSG00000024789(Jak2),ENSMUSG00000039217(Il18),ENSMUSG00000040033(Stat2),ENSMUSG00000018362(Kpna2),ENSMUSG00000024079(Eif2ak2),ENSMUSG00000026104(Stat1),ENSMUSG00000040296(Ddx58),ENSMUSG00000002325(Irf9),ENSMUSG00000035042(Ccl5),ENSMUSG00000021025(Nfkbia),ENSMUSG00000034855(Cxcl10),ENSMUSG00000…	ENSMUSG00000025746(Il6),ENSMUSG00000024778(Fas),ENSMUSG00000035385(Ccl2),ENSMUSG00000024789(Jak2),ENSMUSG00000039217(Il18),ENSMUSG00000040033(Stat2),ENSMUSG00000024079(Eif2ak2),ENSMUSG00000026104(Stat1),ENSMUSG00000040296(Ddx58),ENSMUSG00000002325(Irf9),ENSMUSG00000035042(Ccl5),ENSMUSG00000021025(Nfkbia),ENSMUSG00000034855(Cxcl10),ENSMUSG00000024810(Il33),	ENSMUSG00000016319(Slc25a5),ENSMUSG00000018362(Kpna2),	1.67557	0.0397616	0.321316
Natural killer cell mediated cytotoxicity	12	10	2	ENSMUSG00000004266(Ptpn6),ENSMUSG00000102418(Sh2d1b1),ENSMUSG00000002413(Braf),ENSMUSG00000024778(Fas),ENSMUSG00000061232(H2-K1),ENSMUSG00000018916(Csf2),ENSMUSG00000079852(Klra4),ENSMUSG00000078452(Raet1d),ENSMUSG00000073411(H2-D1),ENSMUSG00000079685(Ulbp1),ENSMUSG00000028161(Ppp3ca),ENSMUSG00000067212(H2-T23),	ENSMUSG00000004266(Ptpn6),ENSMUSG00000002413(Braf),ENSMUSG00000024778(Fas),ENSMUSG00000061232(H2-K1),ENSMUSG00000018916(Csf2),ENSMUSG00000078452(Raet1d),ENSMUSG00000073411(H2-D1),ENSMUSG00000079685(Ulbp1),ENSMUSG00000028161(Ppp3ca),ENSMUSG00000067212(H2-T23),	ENSMUSG00000102418(Sh2d1b1),ENSMUSG00000079852(Klra4),	1.80123	0.0403206	0.317259
p53 signaling pathway	8	5	3	ENSMUSG00000029385(Ccng2),ENSMUSG00000054387(Mdm4),ENSMUSG00000024778(Fas),ENSMUSG00000002109(Ddb2),ENSMUSG00000037411(Serpine1),ENSMUSG00000022292(Rrm2b),ENSMUSG00000040152(Thbs1),ENSMUSG00000022385(Gtse1),	ENSMUSG00000029385(Ccng2),ENSMUSG00000054387(Mdm4),ENSMUSG00000024778(Fas),ENSMUSG00000002109(Ddb2),ENSMUSG00000022292(Rrm2b),	ENSMUSG00000037411(Serpine1),ENSMUSG00000040152(Thbs1),ENSMUSG00000022385(Gtse1),	2.00137	0.0440383	0.337627
Lipid and atherosclerosis	19	18	1	ENSMUSG00000025746(Il6),ENSMUSG00000024778(Fas),ENSMUSG00000029380(Cxcl1),ENSMUSG00000035385(Ccl2),ENSMUSG00000024789(Jak2),ENSMUSG00000039217(Il18),ENSMUSG00000017737(Mmp9),ENSMUSG00000027962(Vcam1),ENSMUSG00000024924(Vldlr),ENSMUSG00000022812(Gsk3b),ENSMUSG00000018932(Map2k3),ENSMUSG00000025076(Casp7),ENSMUSG00000043613(Mmp3),ENSMUSG00000035042(Ccl5),ENSMUSG00000021025(Nfkbia),ENSMUSG0000002183…	ENSMUSG00000025746(Il6),ENSMUSG00000024778(Fas),ENSMUSG00000029380(Cxcl1),ENSMUSG00000035385(Ccl2),ENSMUSG00000024789(Jak2),ENSMUSG00000039217(Il18),ENSMUSG00000017737(Mmp9),ENSMUSG00000027962(Vcam1),ENSMUSG00000024924(Vldlr),ENSMUSG00000022812(Gsk3b),ENSMUSG00000025076(Casp7),ENSMUSG00000043613(Mmp3),ENSMUSG00000035042(Ccl5),ENSMUSG00000021025(Nfkbia),ENSMUSG00000021831(Ero1l),ENSMUSG00000028161…	ENSMUSG00000018932(Map2k3),	1.58442	0.0459119	0.343191
Apoptosis	13	9	4	ENSMUSG00000028063(Lmna),ENSMUSG00000024778(Fas),ENSMUSG00000025887(Casp12),ENSMUSG00000043091(Tuba1c),ENSMUSG00000027859(Ngf),ENSMUSG00000025076(Casp7),ENSMUSG00000024910(Ctsw),ENSMUSG00000057367(Birc2),ENSMUSG00000021025(Nfkbia),ENSMUSG00000030287(Itpr2),ENSMUSG00000021250(Fos),ENSMUSG00000028015(Ctso),ENSMUSG00000027381(Bcl2l11),	ENSMUSG00000024778(Fas),ENSMUSG00000025887(Casp12),ENSMUSG00000025076(Casp7),ENSMUSG00000057367(Birc2),ENSMUSG00000021025(Nfkbia),ENSMUSG00000030287(Itpr2),ENSMUSG00000021250(Fos),ENSMUSG00000028015(Ctso),ENSMUSG00000027381(Bcl2l11),	ENSMUSG00000028063(Lmna),ENSMUSG00000043091(Tuba1c),ENSMUSG00000027859(Ngf),ENSMUSG00000024910(Ctsw),	1.72177	0.0478506	0.348959
